# Supplementary material for: A multi-scale semi-mechanistic CK/PD model for CAR T-cell therapy
Source: Front Syst Biol. 2024 Aug 29;4:1380018. doi: 10.3389/fsysb.2024.1380018 (PMC12341985; doi:10.3389/fsysb.2024.1380018)
Supplement: Supplementary file 1 [file Table1.XLSX]

## Sheet: params-case-study-final
parameter	value	patient_id	units	description
V	5	*	L	Central volume (represents blood)
BW	73	F0104	kg	Body weight of individual patient
BW	57	F0106	kg	Body weight of individual patient
BW	48	F0107	kg	Body weight of individual patient
BW	88	F0109	kg	Body weight of individual patient
BW	67	F0110	kg	Body weight of individual patient
BW	76	F0111	kg	Body weight of individual patient
BW	80	F0118	kg	Body weight of individual patient
BW	62	F0119	kg	Body weight of individual patient
BW	62	F0121	kg	Body weight of individual patient
BW	62	F0122	kg	Body weight of individual patient
BW	63	F0123	kg	Body weight of individual patient
BW	71	F0125	kg	Body weight of individual patient
BW	68	F0126	kg	Body weight of individual patient
fCD8Tdp	0.333	F0104	fraction	Proportion of dose that is CD8 (rest is CD4)
fCD8Tdp	0.446	F0106	fraction	Proportion of dose that is CD8 (rest is CD4)
fCD8Tdp	0.461	F0107	fraction	Proportion of dose that is CD8 (rest is CD4)
fCD8Tdp	0.833	F0109	fraction	Proportion of dose that is CD8 (rest is CD4)
fCD8Tdp	0.82	F0110	fraction	Proportion of dose that is CD8 (rest is CD4)
fCD8Tdp	0.943	F0111	fraction	Proportion of dose that is CD8 (rest is CD4)
fCD8Tdp	0.29	F0118	fraction	Proportion of dose that is CD8 (rest is CD4)
fCD8Tdp	0.633	F0119	fraction	Proportion of dose that is CD8 (rest is CD4)
fCD8Tdp	0.61	F0121	fraction	Proportion of dose that is CD8 (rest is CD4)
fCD8Tdp	0.546	F0122	fraction	Proportion of dose that is CD8 (rest is CD4)
fCD8Tdp	0.725	F0123	fraction	Proportion of dose that is CD8 (rest is CD4)
fCD8Tdp	0.376	F0125	fraction	Proportion of dose that is CD8 (rest is CD4)
fCD8Tdp	0.372	F0126	fraction	Proportion of dose that is CD8 (rest is CD4)
fViable	1	*	fraction	Fraction of dose that is viable
RPC_CAR_CD8	12700	*	rpc	CAR per CD8+ T cell
RPC_CAR_CD4	12700	*	rpc	CAR per CD4+ T cell
Thalf_CAR_h	6	*	hours	CAR internalization half-life
tDivTumor_d	16	*	days	Tumor cell time per division
mAgperCell	5000	*	1/cell	Antigen expression level
Nmax_tumor	7000000000000	*	# cells	Maxiumum number of tumor cells
RPC_CD19	15877	*	1/cell	Antigen expression level
Thalf_mAg_h	4	*	hours	Membrane antigen half-life
KdAntigen_nM	1	*	nM	CAR-T:antigen binding affinity
kon	0.001	*	1/(nM*s)	CAR-T:antigen binding rate
CD4TactivationTime_h	36	*	hours	CD4 T cell activation time (controls rate that drug product gets activated)
CD8TactivationTime_h	18	*	hours	CD8 T cell activation time (controls rate that drug product gets activated)
tdivCD8T_h	5.3977	*	hours	Time per divison for antigen-stimulated expansion
CARTdpLifespan_d	9.60688	*	days	Lifespan of drug product cells
CARTeffLifespan_d	3.10185	*	days	Lifespan of post-expansion cells
CD8TmemLifespan_d	180	*	days	Lifespan of post-expansion cells
CD4TmemLifespan_d	240	*	days	Lifespan of post-expansion cells
kmaxKill	1e-09	*	1/s	Maximum killing rate constant for tumor cell killing
EndoLympho_perL	500000000	*	cells/L	Endogenous lymphocytes per liter
EndoLymphoLifespan_d	30	*	days	Endogenous lymphocyte lifespan
fLymphodepletion	0.9	*	fraction	Fraction of lymphocytes that undergo depletion
N0_tumorCells	10000000	F0104	# cells	Tumor cell count
N0_tumorCells	10000000	F0106	# cells	Tumor cell count
N0_tumorCells	10000000	F0107	# cells	Tumor cell count
N0_tumorCells	100000	F0109	# cells	Tumor cell count
N0_tumorCells	100000	F0110	# cells	Tumor cell count
N0_tumorCells	100000	F0111	# cells	Tumor cell count
N0_tumorCells	10000000	F0118	# cells	Tumor cell count
N0_tumorCells	10000000	F0119	# cells	Tumor cell count
N0_tumorCells	3.8344e+06	F0121	# cells	Tumor cell count
N0_tumorCells	1.16266e+06	F0122	# cells	Tumor cell count
N0_tumorCells	100000	F0123	# cells	Tumor cell count
N0_tumorCells	1.6134e+06	F0125	# cells	Tumor cell count
N0_tumorCells	279892	F0126	# cells	Tumor cell count
ndiv	21.4156	F0104	# cells	Number of divisions of CD8+ T cell
ndiv	22.2125	F0106	# cells	Number of divisions of CD8+ T cell
ndiv	21.1556	F0107	# cells	Number of divisions of CD8+ T cell
ndiv	27.703	F0109	# cells	Number of divisions of CD8+ T cell
ndiv	19.5878	F0110	# cells	Number of divisions of CD8+ T cell
ndiv	22.8537	F0111	# cells	Number of divisions of CD8+ T cell
ndiv	15.8846	F0118	# cells	Number of divisions of CD8+ T cell
ndiv	21.481	F0119	# cells	Number of divisions of CD8+ T cell
ndiv	18.0698	F0121	# cells	Number of divisions of CD8+ T cell
ndiv	19.6334	F0122	# cells	Number of divisions of CD8+ T cell
ndiv	21.6341	F0123	# cells	Number of divisions of CD8+ T cell
ndiv	18.0581	F0125	# cells	Number of divisions of CD8+ T cell
ndiv	22.4229	F0126	# cells	Number of divisions of CD8+ T cell
fmem	0.00251471	F0104	fraction	Proportion of memory T cells post-expansion
fmem	0.00236787	F0106	fraction	Proportion of memory T cells post-expansion
fmem	0.013363	F0107	fraction	Proportion of memory T cells post-expansion
fmem	0.00207671	F0109	fraction	Proportion of memory T cells post-expansion
fmem	0.1	F0110	fraction	Proportion of memory T cells post-expansion
fmem	0.1	F0111	fraction	Proportion of memory T cells post-expansion
fmem	0.00226703	F0118	fraction	Proportion of memory T cells post-expansion
fmem	2.91e-10	F0119	fraction	Proportion of memory T cells post-expansion
fmem	0.00118297	F0121	fraction	Proportion of memory T cells post-expansion
fmem	0.00704199	F0122	fraction	Proportion of memory T cells post-expansion
fmem	0.1	F0123	fraction	Proportion of memory T cells post-expansion
fmem	1.48e-07	F0125	fraction	Proportion of memory T cells post-expansion
fmem	4.57e-07	F0126	fraction	Proportion of memory T cells post-expansion
